# Supplementary material for: Resource impact of bronchiectasis and associated exacerbations: based on a 5-year prospective observational cohort study (BronchUK)
Source: BMJ Open Respir Res. 2026 Jul 14;13(1):e004203. doi: 10.1136/bmjresp-2026-004203 (PMC13374417; doi:10.1136/bmjresp-2026-004203)
Supplement: online supplemental file 1 [file bmjresp-13-1-s001.xlsx]

## Sheet: Summary
Variable	Hospitalisation	No secondary care	Any exacerbation
Previous hospitalisation	4,086 (2.817–5.958); 0	1,243 (0.756–2.066); 0,3963	1,651 (0.974–2.845); 0,0663
ED visit only (previous)	1,186 (0.76–1.836); 0,4469	0,896 (0.506–1.598); 0,7092	0,805 (0.444–1.47); 0,477
No secondary care (previous)	1,307 (0.903–1.912); 0,1614	1,719 (1.149–2.579); 0,0085	1,793 (1.183–2.724); 0,006
Sex: male	1,158 (0.843–1.588); 0,3639	0,933 (0.652–1.335); 0,7022	0,803 (0.554–1.161); 0,2433
Ethnicity: other	0,67 (0.253–1.536); 0,3777	0,761 (0.381–1.531); 0,44	0,773 (0.385–1.567); 0,4711
Age	1,014 (1.001–1.028); 0,0376	0,995 (0.981–1.009); 0,4552	0,996 (0.982–1.011); 0,586
Smoking: ex	1,62 (0.616–4.86); 0,3538	0,436 (0.144–1.212); 0,1237	0,572 (0.189–1.594); 0,3001
Smoking: never	1,559 (0.598–4.64); 0,3895	0,447 (0.149–1.223); 0,1298	0,489 (0.163–1.34); 0,178
Cardiovascular comorbidity	0,74 (0.523–1.038); 0,0841	0,656 (0.439–0.979); 0,0393	0,733 (0.484–1.108); 0,141
History: atypical mycobacteria	1,948 (1.161–3.24); 0,0107	1,774 (0.969–3.305); 0,0662	1,832 (0.985–3.473); 0,0589
History: pneumonia	1,156 (0.846–1.577); 0,3617	0,962 (0.673–1.377); 0,8311	0,965 (0.668–1.398); 0,8518
Dyspnoea score 1	1,397 (0.938–2.087); 0,1012	1,479 (0.966–2.275); 0,073	1,497 (0.967–2.328); 0,0715
Dyspnoea score 2	2,281 (1.466–3.556); 0,0003	1,886 (1.125–3.197); 0,0172	1,826 (1.075–3.137); 0,0273
Dyspnoea score 3	3,539 (2.094–5.999); 0	2,53 (1.312–4.982); 0,0063	4,16 (2.051–8.76); 0,0001
Dyspnoea score 4	2,173 (1.046–4.436); 0,0346	1,511 (0.652–3.598); 0,3417	1,872 (0.786–4.654); 0,1654
Number of visits	1,593 (1.445–1.763); 0	3,525 (3.018–4.172); 0	3,713 (3.144–4.448); 0
Note: Values are Odds Ratios with 95 percent confidence intervals in parentheses, followed by the p value.
